# Supplementary material for: Nanostructured Electrospun Fibers with Self-Assembled Cyclo-L-Tryptophan-L-Tyrosine Dipeptide as Piezoelectric Materials and Optical Second Harmonic Generators
Source: Materials (Basel). 2023 Jul 14;16(14):4993. doi: 10.3390/ma16144993 (PMC10384039; doi:10.3390/ma16144993)
Supplement: Supplementary file 1 [file materials-16-04993-s001.zip]

Archive with 1 entries (1 files):
- materials-2489260-supplementary.pdf
